# Supplementary material for: Systematic Comparison of Retinal Organoid Differentiation from Human Pluripotent Stem Cells Reveals Stage Specific, Cell Line, and Methodological Differences
Source: Stem Cells Transl Med. 2019 Mar 27;8(7):694–706. doi: 10.1002/sctm.18-0267 (PMC6591558; doi:10.1002/sctm.18-0267)
Supplement: Supplementary file 8 — Supplementary Table 2 Summary of TaqMan qPCR arrays. [file SCT3-8-694-s008.xlsx]

## Sheet: Sheet1
TaqMan Assays
18S-Hs99999901_s1
MRPL19-Hs00608519_m1
MRPL19-Hs00608522_g1
RPLP0-Hs99999902_m1
GAPDH-Hs99999905_m1
VEGFA-Hs00900055_m1
HIF1A-Hs00153153_m1
MITF-Hs01117294_m1
PAX6-Hs00240871_m1
RAX-Hs00429459_m1
LHX2-Hs00180351_m1
SIX3-Hs00193667_m1
VSX2-Hs01584047_m1
ASCL1-Hs04187546_g1
SIX6-Hs00201310_m1
SOX2-Hs01053049_s1
OTX2-Hs00222238_m1
GIPC1-Hs00991802_m1
EOMES-Hs00172872_m1
EMX1-Hs00417957_m1
EN1-Hs00154977_m1
NEUROD1-Hs01922995_s1
NEUROD4-Hs01850960_s1
ROM1-Hs00912698_g1
PRPH2-Hs00165616_m1
POU1F1-Hs00230821_m1
MCHR1-Hs00538798_m1
MCHR2-Hs00261272_m1
OPN4-Hs00264482_m1
PDE6C-Hs01127770_m1
PDE6A-Hs00166495_m1
NRL-Hs00172997_m1
SAG-Hs00167021_m1
RORB-Hs00199445_m1
RBP7-Hs00364812_m1
RPGRIP1-Hs00971450_m1
NR2E3-Hs00183915_m1
THRB-Hs00230861_m1
NFIB-Hs01029175_m1
TULP3-Hs00163258_m1
SCGB1A1-Hs00171092_m1
FOXP1-Hs00908900_m1
IRS1-Hs00178563_m1
IRS2-Hs00275843_s1
CCND1-Hs00765553_m1
RHO-Hs00892431_m1
ARR3-Hs01020134_m1
OPN1MW2;OPN1LW;OPN1MW-Hs00241039_m1
OPN1MW-Hs04194752_g1
OPN1SW-Hs00181790_m1
PDE6B-Hs01557860_m1
CRX-Hs00230899_m1
CNGA3-Hs00175667_m1
RBPMS-Hs00199302_m1
CALB2-Hs00418693_m1
CABP5-Hs00251995_m1
PRKCA-Hs00925193_m1
MKI67-Hs01032443_m1
KRT19-Hs00761767_s1
SOX17-Hs00751752_s1
FGF5-Hs03676587_s1
AFP-Hs00173490_m1
NKX2-1-Hs00968940_m1
EGR2-Hs00166165_m1
SNAP25-Hs00938962_m1
IRS4-Hs00269220_s1
CRYAA-Hs00166138_m1
SMN2;SMN1-Hs00165806_m1
GLUL-Hs00365928_g1
RLBP1-Hs00165632_m1
SOX9-Hs01001343_g1
RCVRN-Hs00610056_m1
RXRG-Hs00199455_m1
GRK1-Hs00177213_m1
POU4F2-Hs00960964_g1
BEST1-Hs00188249_m1
PMEL-Hs00173854_m1
RPE65-Hs01071462_m1
GJD2-Hs00950432_m1
GRIA1-Hs00181348_m1
GRIN2B-Hs01002012_m1
GRM6-Hs00968692_m1
SLC17A7-Hs00220404_m1
CDX2-Hs01078080_m1
SLC6A9-Hs01042524_m1
RB1-Hs01078066_m1
RAX2-Hs00262109_m1
CNGB3-Hs01555863_m1
GNAT1-Hs00181100_m1
GNAT2-Hs00292542_m1
PDE6D-Hs00267467_m1
PDE6H-Hs01124155_m1
RP1-Hs00196698_m1
RP2-Hs01099612_m1
RPGR-Hs00165635_m1
USH2A-Hs00200185_m1
