# Supplementary material for: Systematic Comparison of Retinal Organoid Differentiation from Human Pluripotent Stem Cells Reveals Stage Specific, Cell Line, and Methodological Differences
Source: Stem Cells Transl Med. 2019 Mar 27;8(7):694–706. doi: 10.1002/sctm.18-0267 (PMC6591558; doi:10.1002/sctm.18-0267)
Supplement: Supplementary file 9 — Supplementary Table 3 Summary of differentially expressed genes between retinal organoids generated from all three pluripotent stem cell lines at week 5 of differentiation. [file SCT3-8-694-s009.xls]

## Sheet: Cell Line A vs H
	cellType_A_Mean	cellType_H_Mean	lfc	P.Value	p.adjust
PDE6C	4.38191	3.6252	0.756713	0.00761398	0.0187421
SLC17A7	3.83437	4.67318	-0.838814	8.23105e-15	7.90181e-13
RLBP1	2.95135	4.70034	-1.74899	6.07316e-13	1.45756e-11

## Sheet: Cell Line A vs N
	cellType_A_Mean	cellType_N_Mean	lfc	P.Value	p.adjust
RHO	4.28366	3.58148	0.702185	0.00853472	0.0174326
RAX2	4.13576	3.51076	0.624998	0.00746726	0.0155838
CNGB3	4.40907	3.88207	0.526999	0.0100568	0.0201136
OPN1SW	4.35846	3.84332	0.515146	0.0176858	0.0320346
MCHR2	3.99335	4.69019	-0.696837	0.000204919	0.000614757
SLC17A7	3.83437	4.60444	-0.770073	2.94147e-11	3.52977e-10

## Sheet: Cell Line H vs N
	cellType_H_Mean	cellType_N_Mean	lfc	P.Value	p.adjust
RLBP1	4.70034	3.18046	1.51988	2.32772e-13	5.58653e-12
SAG	4.71292	3.57271	1.14021	6.61116e-06	2.44104e-05
CNGB3	4.92973	3.88207	1.04766	7.5561e-08	4.02992e-07
ARR3	4.60239	3.61882	0.983569	7.42938e-05	0.000230071
RHO	4.56221	3.58148	0.98073	5.26818e-06	2.02298e-05
OPN1SW	4.64579	3.84332	0.802468	0.000356591	0.000855818
GRK1	4.60424	3.86014	0.744104	0.00194494	0.00397265
POU4F2	4.76769	4.23587	0.531817	0.00506838	0.0101368
