# Supplementary material for: Systematic Comparison of Retinal Organoid Differentiation from Human Pluripotent Stem Cells Reveals Stage Specific, Cell Line, and Methodological Differences
Source: Stem Cells Transl Med. 2019 Mar 27;8(7):694–706. doi: 10.1002/sctm.18-0267 (PMC6591558; doi:10.1002/sctm.18-0267)
Supplement: Supplementary file 10 — Supplementary Table 4 Summary of differentially expressed genes between retinal organoids generated with different methods at week 5 of differentiation and human embryonic (hEye) and fetal retina (hRet) samples. [file SCT3-8-694-s010.xls]

## Sheet: hEye comparison
Gene	Contrast.1	Contrast.2	Samples	Mean Contrast 1	Mean Contrast 2	lfc	P.Value	P.Adjust
ARR3	sh	hEye	methodV9&Y	4.59551	1.57361	3.0219	0.00252525	0.0242424
CRYAA	sh	hEye	methodE&Y	4.5328	3.70923	0.823576	0.0011655	0.015984
RORB	sh	hRet	methodE	4.71161	4.17963	0.531979	4.79357e-09	1.53394e-07
RBP7	sh	hRet	methodE	4.7258	3.85207	0.87373	0.0257875	0.0364059
SCGB1A1	sh	hRet	methodE	4.36408	2.26749	2.09658	0.00917405	0.0144378
OPN1MW2;OPN1LW;OPN1MW	sh	hRet	methodE	3.09606	4.03729	-0.941227	0.000485368	0.000991389
OPN1SW	sh	hRet	methodE	3.80602	4.60877	-0.802751	0.00731276	0.0118987
EGR2	sh	hRet	methodE	4.83011	3.78971	1.0404	0.00917405	0.0144378
NKX2-1	sh	hRet	methodE	4.19473	2.33091	1.86382	0.0156941	0.023179
AFP	sh	hRet	methodE	4.08611	2.3747	1.71142	0.000177249	0.000447788
RCVRN	sh	hRet	methodE	4.83893	4.23591	0.603019	2.32488e-07	2.02899e-06
PMEL	sh	hRet	methodE	4.55719	3.87456	0.682632	0.000148217	0.000384563
CDX2	sh	hRet	methodE	4.29639	2.29804	1.99835	0.000485368	0.000991389
GRM6	sh	hRet	methodE	3.37856	4.52097	-1.14241	0.000568323	0.00113665
GNAT1	sh	hRet	methodE	3.46655	4.32767	-0.861113	0.00311928	0.00534734
RAX2	sh	hRet	methodE	3.44942	4.40341	-0.95399	0.000898228	0.00169078
RP1	sh	hRet	methodE	3.56016	4.53766	-0.977506	0.0173873	0.0252906
RBP7	st	hRet	methodE	4.71904	3.85207	0.866973	0.0178665	0.030091
SCGB1A1	st	hRet	methodE	4.50042	2.26749	2.23293	0.00194951	0.00415896
OPN1MW2;OPN1LW;OPN1MW	st	hRet	methodE	3.17684	4.03729	-0.86045	0.00221294	0.0046183
EGR2	st	hRet	methodE	4.76772	3.78971	0.97801	0.00572151	0.0112095
NKX2-1	st	hRet	methodE	4.20929	2.33091	1.87838	0.0133315	0.0237004
AFP	st	hRet	methodE	4.27586	2.3747	1.90116	8.22637e-05	0.000254752
RCVRN	st	hRet	methodE	4.75046	4.23591	0.51455	2.9306e-06	1.65493e-05
PMEL	st	hRet	methodE	4.4177	3.87456	0.543137	5.89409e-07	4.71527e-06
CDX2	st	hRet	methodE	4.43182	2.29804	2.13378	1.44219e-05	6.01958e-05
GNAT1	st	hRet	methodE	3.44939	4.32767	-0.878271	0.0178665	0.030091
CRYAA	sh	hEye	methodM	4.59378	3.93788	0.6559	0.000621601	0.00745921
CRYAA	sh	hEye	methodE	4.54328	3.92978	0.613508	0.00178614	0.0214337
CRYAA	sh	hEye	methodM&Y	4.44425	3.85313	0.591111	0.00423117	0.0312455
EGR2	sh	hEye	methodM	4.25507	4.76249	-0.507423	0.0012432	0.0108498
VSX2	sh	hRet	methodE&Y	4.82229	4.31268	0.509616	9.82415e-07	1.57186e-05
RORB	sh	hRet	methodE&Y	4.75316	4.17963	0.573525	9.82415e-07	1.57186e-05
SCGB1A1	sh	hRet	methodE&Y	5.11653	2.26749	2.84903	9.82415e-07	1.57186e-05
OPN1MW2;OPN1LW;OPN1MW	sh	hRet	methodE&Y	3.19845	4.03729	-0.838837	0.0116799	0.0219857
EGR2	sh	hRet	methodE&Y	4.55744	3.78971	0.767738	0.0248423	0.0441641
NKX2-1	sh	hRet	methodE&Y	4.45738	2.33091	2.12648	0.000241674	0.000892335
AFP	sh	hRet	methodE&Y	4.17447	2.3747	1.79977	0.000322232	0.00114571
RCVRN	sh	hRet	methodE&Y	4.85905	4.23591	0.623137	1.1789e-05	0.000125749
PMEL	sh	hRet	methodE&Y	4.64507	3.87456	0.770511	0.00705374	0.0144076
CDX2	sh	hRet	methodE&Y	4.55912	2.29804	2.26109	4.42087e-05	0.00023578
RAX2	sh	hRet	methodE&Y	3.59628	4.40341	-0.807128	0.00590628	0.0123261
RP1	sh	hRet	methodE&Y	3.31023	4.53766	-1.22744	4.42087e-05	0.00023578
RBP7	st	hRet	methodE&Y	4.72268	3.85207	0.870611	0.0243336	0.0382955
SCGB1A1	st	hRet	methodE&Y	4.76726	2.26749	2.49977	0.000163358	0.000461247
OPN1MW2;OPN1LW;OPN1MW	st	hRet	methodE&Y	3.11286	4.03729	-0.924424	0.00303257	0.00606514
EGR2	st	hRet	methodE&Y	4.57055	3.78971	0.780848	0.00564288	0.0102211
NKX2-1	st	hRet	methodE&Y	4.68995	2.33091	2.35904	0.000163358	0.000461247
AFP	st	hRet	methodE&Y	4.19968	2.3747	1.82499	0.0025743	0.00549184
PMEL	st	hRet	methodE&Y	4.3989	3.87456	0.524339	6.91652e-06	3.68881e-05
GRK1	st	hRet	methodE&Y	4.89807	4.39271	0.50536	0.00032144	0.000812058
CDX2	st	hRet	methodE&Y	4.44525	2.29804	2.14721	0.000886812	0.00207644
CNGB3	st	hRet	methodE&Y	4.8583	3.67361	1.18469	0.00485575	0.00932304
VSX2	sh	st	methodE&Y	4.82229	4.24678	0.575509	0.000699301	0.0223776
EGR2	st	hEye	methodE&Y	4.12335	4.64113	-0.517777	0.000174825	0.00559441
EGR2	sh	hEye	methodE&Y	4.09694	4.64113	-0.54419	0.002331	0.024864
EGR2	st	hEye	methodM&Y	4.15887	4.71635	-0.557485	0.000326797	0.00448179
EGR2	sh	hEye	methodM&Y	4.15109	4.71635	-0.565256	0.000120399	0.00288958
SLC17A7	st	hEye	methodM	4.34911	4.93321	-0.584096	0.00170279	0.0204334
RORB	sh	hRet	methodM	4.67996	4.17963	0.500331	2.53526e-07	8.11284e-06
OPN1MW2;OPN1LW;OPN1MW	sh	hRet	methodM	2.892	4.03729	-1.14529	0.00033288	0.00152174
CABP5	sh	hRet	methodM	2.892	4.49948	-1.60749	1.01411e-06	1.94708e-05
EGR2	sh	hRet	methodM	4.54052	3.78971	0.750816	0.0116592	0.0272995
RCVRN	sh	hRet	methodM	4.78603	4.23591	0.550118	3.44796e-05	0.000275837
PMEL	sh	hRet	methodM	4.60096	3.87456	0.7264	0.00384118	0.0105358
GRM6	sh	hRet	methodM	2.892	4.52097	-1.62897	5.07053e-07	1.21693e-05
GNAT1	sh	hRet	methodM	3.08938	4.32767	-1.23829	0.002696	0.008088
RP1	sh	hRet	methodM	3.21269	4.53766	-1.32497	0.0010207	0.00376873
OPN4	st	hRet	methodM	3.10503	3.74307	-0.638046	2.9306e-06	1.17224e-05
OPN1MW2;OPN1LW;OPN1MW	st	hRet	methodM	3.07554	4.03729	-0.961747	0.000491654	0.0010727
EGR2	st	hRet	methodM	4.70469	3.78971	0.914985	0.00405893	0.00795218
RCVRN	st	hRet	methodM	4.7641	4.23591	0.528191	1.35971e-06	6.5266e-06
PMEL	st	hRet	methodM	4.46254	3.87456	0.587982	4.7421e-06	1.68608e-05
CNGB3	st	hRet	methodM	4.59114	3.67361	0.917529	0.016228	0.0288498
GRIN2B	sh	hEye	methodM&Y	3.93651	4.54937	-0.612865	0.00113519	0.0121087
SLC17A7	sh	hEye	methodV9&Y	3.89456	4.77547	-0.880905	0.00252525	0.0242424
SLC17A7	sh	hEye	methodE	4.03007	4.92924	-0.899175	0.00261967	0.0251488
SLC17A7	st	hEye	methodE	4.00317	4.92924	-0.926073	0.00116099	0.0111455
SLC17A7	sh	hEye	methodM&Y	3.84247	4.89233	-1.04986	0.00161679	0.0141101
SLC17A7	st	hEye	methodM&Y	3.74404	4.89233	-1.14829	3.43997e-05	0.00165119
SLC17A7	sh	hEye	methodM	3.77601	4.93321	-1.1572	0.0003108	0.0049728
GNAT1	st	hEye	methodM&Y	1.65541	3.15221	-1.4968	0.00744754	0.0446852
GNAT2	st	hEye	methodM&Y	3.04574	4.70299	-1.65725	0.00744754	0.0446852
OPN4	sh	hRet	methodM&Y	3.01734	3.74307	-0.725735	5.18414e-07	3.82829e-06
RORB	sh	hRet	methodM&Y	4.74552	4.17963	0.565891	3.27488e-10	3.14389e-08
OPN1MW2;OPN1LW;OPN1MW	sh	hRet	methodM&Y	3.13391	4.03729	-0.903381	0.00141333	0.00339198
CABP5	sh	hRet	methodM&Y	3.1917	4.49948	-1.30778	8.54712e-06	4.31854e-05
EGR2	sh	hRet	methodM&Y	4.51357	3.78971	0.723866	0.00203974	0.00466227
AFP	sh	hRet	methodM&Y	4.06868	2.3747	1.69399	0.00141333	0.00339198
RCVRN	sh	hRet	methodM&Y	4.85383	4.23591	0.617919	8.90768e-08	8.55138e-07
RPE65	sh	hRet	methodM&Y	4.50604	3.82839	0.677654	0.00109725	0.00292601
PMEL	sh	hRet	methodM&Y	4.60753	3.87456	0.732968	0.000238273	0.00071482
CDX2	sh	hRet	methodM&Y	4.37434	2.29804	2.0763	0.000276572	0.000804573
GRM6	sh	hRet	methodM&Y	3.36296	4.52097	-1.15802	0.00325185	0.00693728
GNAT1	sh	hRet	methodM&Y	3.35693	4.32767	-0.970738	0.010372	0.0199142
RAX2	sh	hRet	methodM&Y	3.10146	4.40341	-1.30195	6.22228e-09	1.49335e-07
RP1	sh	hRet	methodM&Y	3.36219	4.53766	-1.17547	0.000370211	0.0010453
OPN4	st	hRet	methodM&Y	3.19081	3.74307	-0.552266	0.000845823	0.0017652
RBP7	st	hRet	methodM&Y	4.71799	3.85207	0.86592	0.00505831	0.00971196
SCGB1A1	st	hRet	methodM&Y	4.2734	2.26749	2.00591	0.0138279	0.0245829
OPN1MW2;OPN1LW;OPN1MW	st	hRet	methodM&Y	2.89996	4.03729	-1.13732	1.04737e-05	3.0469e-05
EGR2	st	hRet	methodM&Y	4.521	3.78971	0.731295	0.00258362	0.00516724
AFP	st	hRet	methodM&Y	3.94489	2.3747	1.57019	0.0138279	0.0245829
RCVRN	st	hRet	methodM&Y	4.7403	4.23591	0.504388	1.12361e-06	6.74168e-06
PMEL	st	hRet	methodM&Y	4.39807	3.87456	0.52351	2.98669e-07	2.86723e-06
CDX2	st	hRet	methodM&Y	4.31713	2.29804	2.01909	0.000491451	0.00109719
GNAT1	st	hRet	methodM&Y	3.0592	4.32767	-1.26846	4.53178e-06	1.74021e-05
GRIN2B	sh	st	methodM&Y	3.93651	4.44954	-0.513027	0.000646216	0.0152522
RHO	sh	hEye	methodM&Y	3.04099	4.7609	-1.71992	0.00113519	0.0121087
RHO	st	hEye	methodE&Y	2.95742	4.68751	-1.73009	0.0020979	0.0201399
OPN1MW2;OPN1LW;OPN1MW	st	hEye	methodM&Y	0.174296	2.26816	-2.09387	0.00161679	0.0129343
SLC17A7	st	hEye	methodV9&Y	0.402201	4.77547	-4.37327	0.000582751	0.027972
OPN4	sh	hRet	methodV9&Y	3.15656	3.74307	-0.586518	0.001221	0.00434134
PDE6A	sh	hRet	methodV9&Y	4.9451	3.297	1.6481	0.0228938	0.0457875
RORB	sh	hRet	methodV9&Y	4.69137	4.17963	0.511741	2.035e-05	0.00039072
RHO	sh	hRet	methodV9&Y	4.98104	3.78614	1.19491	0.0127798	0.029211
ARR3	sh	hRet	methodV9&Y	4.96489	3.72942	1.23547	0.0030525	0.00888001
CABP5	sh	hRet	methodV9&Y	3.33758	4.49948	-1.16191	0.000590151	0.0025752
AFP	sh	hRet	methodV9&Y	3.82416	2.3747	1.44947	0.0189866	0.0387811
RCVRN	sh	hRet	methodV9&Y	4.83761	4.23591	0.6017	0.00014245	0.0011396
RLBP1	sh	hRet	methodV9&Y	4.45794	2.21735	2.24059	0.0156492	0.0333849
PMEL	sh	hRet	methodV9&Y	4.57679	3.87456	0.702231	0.00516891	0.0137837
CDX2	sh	hRet	methodV9&Y	4.43342	2.29804	2.13538	0.000590151	0.0025752
RP1	sh	hRet	methodV9&Y	5.09494	4.53766	0.557274	0.00014245	0.0011396
PDE6C	st	hRet	methodV9&Y	3.62123	4.64223	-1.021	9.2347e-05	0.000805937
CABP5	st	hRet	methodV9&Y	3.51672	4.49948	-0.982765	0.00838491	0.0287483
PMEL	st	hRet	methodV9&Y	4.49326	3.87456	0.618702	0.000425386	0.00240218
GNAT1	st	hRet	methodV9&Y	3.37453	4.32767	-0.95314	0.000425386	0.00240218

## Sheet: hRet comparison
Gene	Contrast.1	Contrast.2	Test	Mean Contrast 1	Mean Contrast 2	lfc	P.Value	P.Adjust
SCGB1A1	sh	hRet	E&Y	4.93452	1.29384	3.64068	1.68913e-06	1.47415e-05
SCGB1A1	st	hRet	E&Y	4.4172	1.29384	3.12336	0.000252042	0.000653946
CDX2	sh	hRet	E&Y	4.28384	1.41397	2.86987	7.60109e-05	0.000291882
NKX2-1	st	hRet	E&Y	4.32919	1.48397	2.84522	0.000252042	0.000653946
RLBP1	sh	hRet	V9&Y	4.07302	1.29384	2.77918	0.0190939	0.0407338
CDX2	sh	hRet	V9&Y	4.0743	1.41397	2.66033	0.000881727	0.00313503
CDX2	st	hRet	E&Y	4.04256	1.41397	2.62859	0.00142922	0.00298271
NKX2-1	sh	hRet	E&Y	4.11007	1.48397	2.6261	0.000415527	0.00142466
CDX2	sh	hRet	M&Y	3.92413	1.41397	2.51017	0.00102145	0.00265025
RLBP1	st	hRet	V9&Y	3.75218	1.29384	2.45835	0.00538495	0.0129239
CDX2	st	hRet	M&Y	3.69618	1.41397	2.28221	0.0018156	0.0035571
AFP	sh	hRet	E&Y	3.79851	1.5447	2.25381	0.000554035	0.00177291
SCGB1A1	st	hRet	V9&Y	3.52069	1.29384	2.22686	0.012459	0.0244095
AFP	st	hRet	E&Y	3.74135	1.5447	2.19665	0.00422264	0.00750692
SCGB1A1	sh	hRet	E	4.1651	1.97265	2.19245	0.00198248	0.0035909
CDX2	sh	hRet	V12&Y	3.51669	1.41397	2.10272	0.0120756	0.0297246
CDX2	st	hRet	V12&Y	3.46324	1.41397	2.04928	0.0049845	0.009969
AFP	sh	hRet	M&Y	3.55834	1.5447	2.01364	0.00456265	0.00973365
CDX2	st	hRet	E	4.05681	2.09149	1.96532	7.28657e-05	0.00023317
CDX2	sh	hRet	E	3.88808	2.09149	1.7966	0.00198248	0.0035909
AFP	st	hRet	E	3.88523	2.21997	1.66526	0.000411942	0.00104069
GRK1	st	hRet	E&Y	4.68431	3.22024	1.46406	0.000506041	0.00118488
AFP	sh	hRet	E	3.6616	2.21997	1.44163	0.000726358	0.00162164
NR2E3	sh	hRet	V9&Y	4.72007	3.29644	1.42364	0.00985102	0.0242487
SCGB1A1	st	hRet	V12&Y	2.69961	1.29384	1.40577	0.027869	0.0438594
GRK1	st	hRet	V9&Y	4.5554	3.22024	1.33515	0.0067295	0.0157569
OPN1SW	st	hRet	V12&Y	4.75911	3.48575	1.27336	0.0315382	0.0488334
NR2E3	sh	hRet	E&Y	4.50338	3.29644	1.20694	0.0198997	0.0360447
CNGB3	st	hRet	E&Y	4.63365	3.47603	1.15762	0.00801473	0.0134985
GRK1	st	hRet	V12&Y	4.35339	3.22024	1.13314	0.00801473	0.0145173
RHO	sh	hRet	V9&Y	4.78119	3.66041	1.12079	0.0190939	0.0407338
NR2E3	st	hRet	E&Y	4.40458	3.29644	1.10814	0.00299445	0.00574934
RPE65	st	hRet	V9&Y	4.46919	3.67508	0.794115	0.00336475	0.00950047
RCVRN	sh	hRet	E&Y	4.64022	3.89366	0.746562	2.02696e-05	0.000102415
RCVRN	sh	hRet	M&Y	4.63324	3.89366	0.739582	4.20266e-07	2.6897e-06
NR2E3	sh	hRet	E	4.67674	3.94761	0.729126	0.000284551	0.000718865
RCVRN	sh	hRet	E	4.62984	3.9051	0.724734	1.03856e-06	5.24747e-06
RCVRN	sh	hRet	V9&Y	4.61537	3.89366	0.721708	0.000212831	0.000888337
RORB	sh	hRet	E&Y	4.51468	3.79348	0.721203	1.68913e-06	1.47415e-05
RORB	sh	hRet	M&Y	4.51457	3.79348	0.721094	2.15521e-09	1.0345e-07
RCVRN	st	hRet	V12&Y	4.60887	3.89366	0.715211	9.36595e-06	4.99517e-05
RORB	sh	hRet	E	4.47562	3.8055	0.670122	1.55009e-08	2.12584e-07
RCVRN	sh	hRet	V12&Y	4.5607	3.89366	0.667043	0.000111483	0.000764453
RORB	st	hRet	V9&Y	4.4482	3.79348	0.65472	6.75653e-06	5.40522e-05
RCVRN	sh	hRet	M	4.56606	3.91332	0.652744	6.33716e-05	0.000320193
RORB	sh	hRet	V12&Y	4.44541	3.79348	0.65193	1.68913e-06	8.10783e-05
RORB	sh	hRet	V9&Y	4.44308	3.79348	0.649604	3.04044e-05	0.000208487
RORB	sh	hRet	M	4.44179	3.81412	0.627668	4.65967e-07	5.59161e-06
RCVRN	st	hRet	M	4.54017	3.91332	0.626854	3.38584e-06	9.8497e-06
VSX2	sh	hRet	E&Y	4.59534	3.97481	0.620539	1.68913e-06	1.47415e-05
RCVRN	st	hRet	E	4.5219	3.9051	0.616801	1.1341e-05	5.18448e-05
RORB	st	hRet	V12&Y	4.4067	3.79348	0.613227	1.3979e-07	1.91712e-06
CRYAA	sh	hRet	E&Y	4.65226	4.04402	0.608239	1.68913e-06	1.47415e-05
RCVRN	st	hRet	M&Y	4.4868	3.89366	0.593147	7.29754e-06	2.59468e-05
SCGB1A1	st	hRet	E	2.5645	1.97265	0.591853	0.00610656	0.0119639
RCVRN	st	hRet	V9&Y	4.45548	3.89366	0.561818	0.018148	0.0328719
PDE6H	sh	hRet	E&Y	4.74098	4.18405	0.556932	7.60109e-05	0.000291882
RP1	sh	hRet	V9&Y	4.91128	4.35619	0.555096	0.000212831	0.000888337
POU4F2	st	hRet	V9&Y	4.75591	4.20166	0.554253	1.35131e-05	9.2661e-05
NRL	sh	hRet	E&Y	4.72858	4.18257	0.546013	7.60109e-05	0.000291882
NRL	sh	hRet	M&Y	4.72517	4.18257	0.542601	4.0949e-08	3.27592e-07
NRL	st	hRet	V12&Y	4.72121	4.18257	0.538639	1.67748e-06	1.00649e-05
OTX2	sh	hRet	M&Y	4.31164	3.77331	0.538323	4.0949e-08	3.27592e-07
OTX2	sh	hRet	E&Y	4.3063	3.77331	0.532991	3.20935e-05	0.000154049
CRYAA	sh	hRet	M	4.59378	4.06149	0.532293	4.65967e-07	5.59161e-06
RXRG	sh	hRet	V9&Y	4.48568	3.9563	0.529382	3.04044e-05	0.000208487
NRL	sh	hRet	E	4.71533	4.19189	0.523438	1.03856e-06	5.24747e-06
NRL	sh	hRet	V9&Y	4.70535	4.18257	0.522779	0.000212831	0.000888337
NRL	sh	hRet	V12&Y	4.70316	4.18257	0.520594	0.000158778	0.000952671
NRL	st	hRet	E	4.71087	4.19189	0.518977	1.09916e-06	7.53708e-06
RXRG	sh	hRet	E	4.48548	3.96706	0.518422	1.55009e-08	2.12584e-07
PDE6H	sh	hRet	E	4.71043	4.19391	0.516518	7.76597e-06	3.10639e-05
ASCL1	sh	hRet	V12&Y	4.39087	3.87439	0.516482	3.37826e-06	8.10783e-05
RXRG	sh	hRet	V12&Y	4.47029	3.9563	0.513996	6.75653e-06	9.2661e-05
NRL	st	hRet	E&Y	4.6851	4.18257	0.502526	1.92911e-05	7.12285e-05
ASCL1	sh	hRet	E	4.38751	3.88577	0.501735	1.55009e-08	2.12584e-07
OPN1MW2;OPN1LW;OPN1MW	st	hRet	E&Y	2.16184	2.72272	-0.560875	0.0049845	0.00870022
OPN1MW2;OPN1LW;OPN1MW	sh	hRet	M&Y	2.15113	2.72272	-0.571593	0.00354319	0.00791037
SLC17A7	sh	hRet	M	3.77601	4.38298	-0.60697	0.0181378	0.0395733
OPN1MW2;OPN1LW;OPN1MW	st	hRet	V9&Y	2.1082	2.72272	-0.614515	0.0150941	0.027866
GNAT1	sh	hRet	M&Y	2.4478	3.14217	-0.69437	0.024061	0.0461972
SLC17A7	st	hRet	V9&Y	3.64328	4.36903	-0.725754	8.10783e-05	0.000389176
OPN1MW2;OPN1LW;OPN1MW	sh	hRet	V12&Y	1.99159	2.72272	-0.731134	0.00384615	0.0127321
OPN1SW	sh	hRet	E	3.39222	4.13657	-0.74435	0.0174759	0.0262138
GNAT1	sh	hRet	V12&Y	2.33304	3.14217	-0.809127	0.014334	0.0327634
GNAT1	st	hRet	V9&Y	2.2934	3.14217	-0.848764	0.000608088	0.00216209
GNAT1	sh	hRet	E	2.87819	3.79484	-0.916652	0.00832712	0.0133234
OPN1MW2;OPN1LW;OPN1MW	sh	hRet	E	2.30186	3.38298	-1.08112	0.00231731	0.00411967
OPN1MW2;OPN1LW;OPN1MW	st	hRet	M&Y	1.61604	2.72272	-1.10668	4.40762e-05	0.000117537
GNAT1	st	hRet	M&Y	1.98481	3.14217	-1.15736	1.86727e-05	5.43207e-05
RAX2	sh	hRet	E&Y	2.8974	4.08016	-1.18276	0.00699807	0.0142939
RAX2	sh	hRet	E	2.85007	4.09071	-1.24065	0.00270079	0.0045487
OPN1MW2;OPN1LW;OPN1MW	st	hRet	M	2.11099	3.43261	-1.32162	0.000879358	0.0019186
RP1	sh	hRet	E	2.99501	4.36443	-1.36942	0.0196213	0.0289791
CABP5	st	hRet	V12&Y	2.83628	4.2842	-1.44793	0.0143847	0.0251078
FGF5	st	hRet	E	2.88768	4.3733	-1.48562	2.38038e-05	8.78909e-05
GRM6	sh	hRet	E	2.72237	4.26373	-1.54136	0.00169073	0.00324621
PDE6C	st	hRet	V12&Y	2.84675	4.40491	-1.55816	0.018907	0.0318435
GRM6	st	hRet	V9&Y	2.68895	4.25429	-1.56534	0.00428364	0.0108218
PDE6C	st	hRet	V9&Y	2.74977	4.40491	-1.65514	8.10783e-05	0.000389176
GRM6	st	hRet	V12&Y	2.57892	4.25429	-1.67536	0.00117396	0.00268333
OPN4	st	hRet	E&Y	2.69791	4.39367	-1.69576	0.00299445	0.00574934
GRM6	sh	hRet	V12&Y	2.53855	4.25429	-1.71574	0.00472619	0.0137489
CABP5	sh	hRet	V9&Y	2.53715	4.2842	-1.74705	0.000212831	0.000888337
GRM6	sh	hRet	M&Y	2.4626	4.25429	-1.79169	0.00829989	0.0173215
CABP5	st	hRet	V9&Y	2.46393	4.2842	-1.82027	0.0150941	0.027866
OPN4	sh	hRet	E	2.5476	4.40233	-1.85473	0.000154048	0.00043496
OPN4	sh	hRet	V12&Y	2.53644	4.39367	-1.85723	0.00472619	0.0137489
RP1	sh	hRet	E&Y	2.49777	4.35619	-1.85841	1.68913e-06	1.47415e-05
RP1	sh	hRet	M&Y	2.48352	4.35619	-1.87267	0.000470694	0.00136929
PDE6C	sh	hRet	V12&Y	2.5229	4.40491	-1.88201	0.00249485	0.0104133
CABP5	sh	hRet	M&Y	2.28463	4.2842	-1.99958	1.48882e-05	6.49667e-05
OPN4	st	hRet	V12&Y	2.28349	4.39367	-2.11018	2.65601e-06	1.49987e-05
RAX2	sh	hRet	M&Y	1.96939	4.08016	-2.11076	2.58625e-08	2.4828e-07
OPN4	sh	hRet	V9&Y	2.27016	4.39367	-2.12351	0.000212831	0.000888337
OPN4	st	hRet	M	2.14473	4.40855	-2.26382	1.44399e-07	7.70128e-07
OPN4	st	hRet	V9&Y	2.1082	4.39367	-2.28547	2.70261e-05	0.000152618
OPN4	sh	hRet	M&Y	1.96939	4.39367	-2.42428	2.58625e-08	2.4828e-07
OPN1MW2;OPN1LW;OPN1MW	st	hRet	E	0.885508	3.38298	-2.49748	0.00692898	0.012792
OPN4	st	hRet	M&Y	1.83016	4.39367	-2.56351	9.31051e-06	2.97936e-05
OPN4	st	hRet	E	1.07169	4.40233	-3.33064	0.000287923	0.000789731
OPN1MW2;OPN1LW;OPN1MW	sh	hRet	M	-0.304892	3.43261	-3.7375	0.000611815	0.00225901
GNAT1	sh	hRet	M	-0.029671	3.8392	-3.86887	0.00340436	0.00990359
OPN4	sh	hRet	M	0.237135	4.40855	-4.17141	8.76019e-05	0.000420489
RP1	sh	hRet	M	0.152826	4.37036	-4.21753	0.000370444	0.00142251
GRM6	sh	hRet	M	-0.304892	4.27049	-4.57539	9.31935e-07	8.94658e-06
CABP5	sh	hRet	M	-0.304892	4.30014	-4.60503	9.31935e-07	8.94658e-06
