# Supplementary material for: Systematic Comparison of Retinal Organoid Differentiation from Human Pluripotent Stem Cells Reveals Stage Specific, Cell Line, and Methodological Differences
Source: Stem Cells Transl Med. 2019 Mar 27;8(7):694–706. doi: 10.1002/sctm.18-0267 (PMC6591558; doi:10.1002/sctm.18-0267)
Supplement: Supplementary file 11 — Supplementary Table 5 Summary of differentially expressed genes between retinal organoids generated under shaking and static conditions at 19–21 week of differentiation and foetal (hRet) samples. [file SCT3-8-694-s011.xlsx]

## Sheet: shvst
	State_sh_Median	State_st_Median	lfc	P.Value	p.adjust
PDE6H	4.67251	4.01752	0.654993	0.000187635	0.00225162
NRL	4.66725	4.0503	0.616955	0.000509295	0.00444475
SLC17A7	4.55365	3.94309	0.61056	0.000187635	0.00225162
CRX	4.57199	4.00862	0.563374	2.68e-05	0.000857759

## Sheet: stvhRet
	State_st_Median	State_hRet_Median	lfc	P.Value	p.adjust
SAG	4.47695	3.48438	0.992569	0.00455191	0.0121384
CNGB3	4.31344	3.47603	0.837409	0.0026334	0.00815505
RPE65	4.44254	3.67508	0.767457	1.15e-05	4.58e-05
PMEL	4.06046	4.5737	-0.513235	1.86e-09	2.24e-08
CABP5	3.76148	4.2842	-0.522725	0.00101535	0.00361015
RP1	3.79537	4.35619	-0.560814	0.00505725	0.0127762
POU4F2	3.62656	4.20166	-0.575097	0.0101842	0.0222201
VSX2	3.32252	3.97481	-0.652284	0.0229219	0.0431472
PDE6C	3.6792	4.40491	-0.725713	1.77e-06	1e-05

## Sheet: shvhRet
	State_sh_Median	State_hRet_Median	lfc	P.Value	p.adjust
RPE65	4.43055	3.67508	0.75547	0.000432418	0.00148258
RORB	4.50995	3.79348	0.716471	6.76e-06	4.99e-05
RAX	4.67731	4.05103	0.62628	6.76e-06	4.99e-05
CRYAA	4.62221	4.04402	0.578184	6.76e-06	4.99e-05
CRX	4.57199	4.01069	0.561297	2.7e-05	0.000129725
RXRG	4.49407	3.9563	0.537777	6.76e-06	4.99e-05
VSX2	2.48344	3.97481	-1.49136	0.012459	0.0284778
PDE6C	2.36148	4.40491	-2.04343	0.000202696	0.000778352
OPN4	2.27392	4.39367	-2.11975	2.7e-05	0.000129725
